# Supplementary material for: A unified 3D map of microscopic architecture and MRI of the human brain
Source: Sci Adv. 2022 Apr 27;8(17):eabj7892. doi: 10.1126/sciadv.abj7892 (PMC9045605; doi:10.1126/sciadv.abj7892)
Supplement: Supplementary file 2 — Movie S1 [file sciadv.abj7892_movie_s1.zip]

Archive with 1 entries (1 files):
- sciadv.abj7892_movie_s1.mp4
